# Supplementary material for: Separation of Antioxidants from Trace Fraction of Ribes himalense via Chromatographic Strategy and Their Antioxidant Activity Supported with Molecular Simulations
Source: Int J Mol Sci. 2023 Dec 22;25(1):227. doi: 10.3390/ijms25010227 (PMC10778596; doi:10.3390/ijms25010227)
Supplement: Supplementary file 1 [file ijms-25-00227-s001.zip]

Archive with 1 entries (1 files):
- ijms-2766694-supplementary.pdf
